# Supplementary material for: Long-standing myalgia and hypouricemia in a young woman: Case report and review of the literature
Source: Z Rheumatol. 2025 Aug 14;84(9):746–51. [Article in German] doi: 10.1007/s00393-025-01689-x (PMC12605529; doi:10.1007/s00393-025-01689-x)
Supplement: Supplementary file 1 — Systematische Literatur-Recherche aller Fallberichte in PubMed [file 393_2025_1689_MOESM1_ESM.xlsx]

## Sheet: Lapas1
Zitat	Jahr Publikation	Anzahl Patienten	Typ I	Typ II	Unbestimmt
DENT CE, PHILPOT GR. Xanthinuria, an inborn error (or deviation) of metabolism. Lancet. 1954 Jan 23;266(6804):182-5. doi: 10.1016/s0140-6736(54)91257-x. PMID: 13118765.	1954	1			1
Biaz A, Tazi S, Bouhsain S, Chemsi M, Dami A, Machtani-Idrissi SE. Fortuitous Discovery of Hereditary Xanthinuria. Clin Lab. 2020 Oct 1;66(10). doi: 10.7754/Clin.Lab.2020.200253. PMID: 33073950.	2020	1			1
Nagae A, Murakami E, Hiwada K, Sato Y, Kawachi M, Kono N. Asymptomatic hereditary xanthinuria: a case report. Jpn J Med. 1990 May-Jun;29(3):287-91. doi: 10.2169/internalmedicine1962.29.287. PMID: 2273608.	1990	1			1
Miyazaki S, Hamada T, Sugihara S, Mizuta E, Endo Y, Ohtahara A, Komatsu K, Kuwabara M, Fukuuchi T, Kaneko K, Ichida K, Ogino K, Ninomiya H, Yamamoto K, Nakamura T, Hisatome I. Xanthinuria Type 1 with a Novel Mutation in Xanthine Dehydrogenase and a Normal Endothelial Function. Intern Med. 2022;61(9):1383-1386. doi: 10.2169/internalmedicine.7897-21. Epub 2022 May 1. PMID: 35491177; PMCID: PMC91528…	2022	1			1
Maes B, Dedeurwaerdere F. Hypouricaemia in a patient with hereditary xanthinuria type I. Lancet. 2024 Apr 13;403(10435):1493. doi: 10.1016/S0140-6736(24)00472-0. PMID: 38614487.	2024	1	1
Peretz H, Lagziel A, Bittner F, Kabha M, Shtauber-Naamati M, Zhuravel V, Usher S, Rump S, Wollers S, Bork B, Mandel H, Falik-Zaccai T, Kalfon L, Graessler J, Zeharia A, Heib N, Shalev H, Landau D, Levartovsky D. Classical Xanthinuria in Nine Israeli Families and Two Isolated Cases from Germany: Molecular, Biochemical and Population Genetics Aspects. Biomedicines. 2021 Jul 7;9(7):788. doi: 10.3390…	2021	11	3	8
Iguchi A, Sato T, Yamazaki M, Tasaki K, Suzuki Y, Iino N, Hasegawa H, Ichida K, Narita I. A case of xanthinuria type I with a novel mutation in xanthine dehydrogenase. CEN Case Rep. 2016 Nov;5(2):158-162. doi: 10.1007/s13730-016-0216-3. Epub 2016 Mar 3. PMID: 28508967; PMCID: PMC5413754.	2016	1	1
Sebesta I, Stiburkova B, Krijt J. Hereditary xanthinuria is not so rare disorder of purine metabolism. Nucleosides Nucleotides Nucleic Acids. 2018;37(6):324-328. doi: 10.1080/15257770.2018.1460478. Epub 2018 May 3. PMID: 29723117.	2018	9			9
Mraz M, Hurba O, Bartl J, Dolezel Z, Marinaki A, Fairbanks L, Stiburkova B. Modern diagnostic approach to hereditary xanthinuria. Urolithiasis. 2015 Feb;43(1):61-7. doi: 10.1007/s00240-014-0734-4. Epub 2014 Nov 6. PMID: 25370766.	2014	3			3
Kubihal S, Goyal A, Singla R, Khadgawat R. Urolithiasis due to Hereditary Xanthinuria Type II: A Long-term Follow-up report. Indian Pediatr. 2020 May 15;57(5):468-469. doi: 10.1007/s13312-020-1825-7. PMID: 32444521; PMCID: PMC7240230.	2020	1		1
Collazo Abal C, Romero Santos S, González Mao C, Pazos Lago EC, Barros Angueira F, Castiñeiras Ramos D. Identification of a new mutation in the human xanthine dehydrogenase responsible for xanthinuria type I. Adv Lab Med. 2021 Jul 21;2(4):567-574. doi: 10.1515/almed-2021-0018. PMID: 37360896; PMCID: PMC10197278.	2021	1	1
Homer MJ. Xanthinuria and hemochromatosis: follow-up. N Engl J Med. 1972 Feb 10;286(6):321. doi: 10.1056/nejm197202102860615. PMID: 5007234.	1972	1			1
Akıncı N, Çakıl A, Öner A. Classical xanthinuria: a rare cause of pediatric urolithiasis. Turk J Urol. 2013 Dec;39(4):274-6. doi: 10.5152/tud.2013.066. PMID: 26328123; PMCID: PMC4548614	2013	1			1
Xu T, Xie X, Zhang Z, Zhao N, Deng Y, Li P. A novel mutation in xanthine dehydrogenase in a case with xanthinuria in Hunan province of China. Clin Chim Acta. 2020 May;504:168-171. doi: 10.1016/j.cca.2020.02.012. Epub 2020 Feb 15. PMID: 32067994.	2020	1			1
Arikyants N, Sarkissian A, Hesse A, Eggermann T, Leumann E, Steinmann B. Xanthinuria type I: a rare cause of urolithiasis. Pediatr Nephrol. 2007 Feb;22(2):310-4. doi: 10.1007/s00467-006-0267-3. Epub 2006 Nov 9. PMID: 17115198.	2006	1	1
Wang XY, Wang YJ, Zhou YK. [Analysis of a family with hypouricemia due to type Ⅰ xanthinuria]. Zhonghua Yi Xue Za Zhi. 2024 Nov 19;104(43):3985-3988. Chinese. doi: 10.3760/cma.j.cn112137-20240713-01598. PMID: 39533690.	2024	1	1
Peretz H, Korostishevsky M, Steinberg DM, Kabha M, Usher S, Krause I, Shalev H, Landau D, Levartovsky D. An ancestral variant causing type I xanthinuria in Turkmen and Arab families is predicted to prevail in the Afro-Asian stone-forming belt. JIMD Rep. 2019 Dec 5;51(1):45-52. doi: 10.1002/jmd2.12077. PMID: 32071838; PMCID: PMC7012738.	2019	6			6
Martella V, Sozzo E, Montagna E, Stefanizzi S, Cito A, Marinello E, Terzuoli L, Micheli V, Napoli M. Un caso di xantinuria in una paziente con marcata ipouricemia [A case of Xanthinuria in a patient with marked hypouricemia]. G Ital Nefrol. 2011 Nov-Dec;28(6):648-53. Italian. PMID: 22167616.	2011	1	1
Mayaudon H, Burnat P, Eulry F, Payen C, Dupuy O, Ducorps M, Bauduceau B. La xanthinurie héréditaire, cause rare d'hypo-uricémie. 2 observations [Hereditary xanthinuria, rare cause of hypo-uric acidemia. 2 cases]. Presse Med. 1998 Apr 11;27(14):661-3. French. PMID: 9767921.	1998	2			2
Borucka B, Runowski D, Safranow K, Olszewska M, Jakubowska K, Chlubek D. Ksantynuria typu I jako przyczyna kamicy nerkowej u 17-letniej dziewczynki [Xanthinuria type I as the cause of nephrolithiasis in 17-years old girl]. Pol Merkur Lekarski. 2010 Aug;29(170):111-4. Polish. PMID: 20842824.	2010	1			1
Gargah T, Essid A, Labassi A, Hamzaoui M, Lakhoua MR. Xanthine urolithiasis. Saudi J Kidney Dis Transpl. 2010 Mar;21(2):328-31. PMID: 20228523.	2010	2	2
Gonçalves PL, Diniz H, Tavares I, Dória S, Dong J, Kyriss M, Fairbanks L, Oliveira JP. Kidney Failure Secondary to Hereditary Xanthinuria due to a Homozygous Deletion of the XDH Gene in the Absence of Overt Kidney Stone Disease. Nephron. 2024;148(8):578-583. doi: 10.1159/000536248. Epub 2024 Mar 25. PMID: 38527446.	2024	1	1
Levartovsky D, Lagziel A, Sperling O, Liberman U, Yaron M, Hosoya T, Ichida K, Peretz H. XDH gene mutation is the underlying cause of classical xanthinuria: a second report. Kidney Int. 2000 Jun;57(6):2215-20. doi: 10.1046/j.1523-1755.2000.00082.x. PMID: 10844591.	2000	1	1
Chu TS. Hereditary xanthinuria: report of two cases. J Formos Med Assoc. 1993 May;92(5):478-81. PMID: 8104605.	1993	2	2
Yakubov R, Nir V, Kassem E, Klein-Kremer A. [Asymptomatic classical hereditary xanthinuria type 1]. Harefuah. 2012 Jun;151(6):330-1, 380. Hebrew. PMID: 22991859.	2012	1	1
Nakamura M, Yuichiro Y, Sass JO, Tomohiro M, Schwab KO, Takeshi N, Tatsuo H, Ichida K. Identification of a xanthinuria type I case with mutations of xanthine dehydrogenase in an Afghan child. Clin Chim Acta. 2012 Dec 24;414:158-60. doi: 10.1016/j.cca.2012.08.011. Epub 2012 Aug 17. PMID: 22981351.	2012	1	1
Kota M, Madarasu RC, Penmetsa VV, Gutta S, Naidu A. Successful Kidney Transplantation in a Young Male with Type 2 Xanthinuria. Indian J Nephrol. 2024 Jul-Aug;34(4):403-405. doi: 10.25259/ijn_509_23. Epub 2024 Jun 24. PMID: 39156844; PMCID: PMC11326788.	2024	1		1
Fujiwara Y, Kawakami Y, Shinohara Y, Ichida K. A case of hereditary xanthinuria type 1 accompanied by bilateral renal calculi. Intern Med. 2012;51(14):1879-84. doi: 10.2169/internalmedicine.51.6891. Epub 2012 Jul 15. PMID: 22821105.	2012	1	1
Diss M, Ranchin B, Broly F, Pottier N, Cochat P. Xanthinurie héréditaire de type 1 : à propos de trois cas [Type 1 xanthinuria: Report on three cases]. Arch Pediatr. 2015 Dec;22(12):1288-91. French. doi: 10.1016/j.arcped.2015.09.003. Epub 2015 Oct 27. PMID: 26521682.	2015	3	3
Simmonds HA, Stutchbury JH, Webster DR, Spencer RE, Fisher RA, Wooder M, Buckley BM. Pregnancy in xanthinuria: demonstration of fetal uric acid production? J Inherit Metab Dis. 1984;7(2):77-9. doi: 10.1007/BF01805810. PMID: 6434832.	1984	1			1
Zannolli R, Micheli V, Mazzei MA, Sacco P, Piomboni P, Bruni E, Miracco C, de Santi MM, Terrosi Vagnoli P, Volterrani L, Pellegrini L, Livi W, Lucani B, Gonnelli S, Burlina AB, Jacomelli G, Macucci F, Pucci L, Fimiani M, Swift JA, Zappella M, Morgese G. Hereditary xanthinuria type II associated with mental delay, autism, cortical renal cysts, nephrocalcinosis, osteopenia, and hair and teeth defec…	2003	1		1
Chalmers RA, Watts RW, Pallis C, Bitensky L, Chayen J. Crystalline deposits in striped muscle in xanthinuria. Nature. 1969 Jan 11;221(5176):170-1. doi: 10.1038/221170a0. PMID: 5782709.	1969	2			2
Ichida K, Amaya Y, Kamatani N, Nishino T, Hosoya T, Sakai O. Identification of two mutations in human xanthine dehydrogenase gene responsible for classical type I xanthinuria. J Clin Invest. 1997 May 15;99(10):2391-7. doi: 10.1172/JCI119421. PMID: 9153281; PMCID: PMC508078.	1997	3	3
Rapado A, Castro Mendoza HJ, Castrillo JM, Frutos M, Cifuentes Delatte L. Letter: Xanthinuria as a cause of hypouricaemia in liver disease. Br Med J. 1975 Jun 7;2(5970):560. doi: 10.1136/bmj.2.5970.560-a. PMID: 1148711; PMCID: PMC1673357.	1975	1			1
Tanev D, Peteva P, Fairbanks L, Marinaki A, Ivanova M, Alaikov T, Shivarov V. Beware of the Uric Acid: Severe Azathioprine Myelosuppression in a Patient With Juvenile Idiopathic Arthritis and Hereditary Xanthinuria. J Clin Rheumatol. 2020 Mar;26(2):e49-e52. doi: 10.1097/RHU.0000000000000838. PMID: 32073534.	2020	1			1
Bahlous A, Gasmi M, Mohsni A, Abdelmoula J. Lithiases urinaires récidivantes révélant une xanthinurie héréditaire [Recurrent urinary lithiasis revealing hereditary xanthinuria]. Presse Med. 2007 Sep;36(9 Pt 1):1203-6. French. doi: 10.1016/j.lpm.2007.03.030. Epub 2007 May 4. PMID: 17482421.	2007	1			1
Ablin A, Stephens BG, Hirata T, Wilson K, Williams HE. Nephropathy, xanthinuria, and orotic aciduria complicating Burkitt's lymphoma treated with chemotherapy and allopurinol. Metabolism. 1972 Aug;21(8):771-8. doi: 10.1016/0026-0495(72)90124-2. PMID: 5047919.	1972	1			1
Eggermann T, Spengler S, Denecke B, Zerres K, Mache CJ. Multi-exon deletion in the XDH gene as a cause of classical xanthinuria. Clin Nephrol. 2013 Jan;79(1):78-80. doi: 10.5414/cn106994. PMID: 23249873.	2013	1			1
Gok F, Ichida K, Topaloglu R. Mutational analysis of the xanthine dehydrogenase gene in a Turkish family with autosomal recessive classical xanthinuria. Nephrol Dial Transplant. 2003 Nov;18(11):2278-83. doi: 10.1093/ndt/gfg385. PMID: 14551354.	2003	2	2
Bradford MJ, Hrehorovich V. Xanthinuria, psoriasis and arthritis. Am J Med. 1969 Jan;46(1):137-41. doi: 10.1016/0002-9343(69)90065-5. PMID: 4951422.	1969	1			1
Wilson DM, Tapia HR. Xanthinuria in a large kindred. Adv Exp Med Biol. 1973;41:343-9. doi: 10.1007/978-1-4684-3294-7_41. PMID: 4791207.	1973	2			2
Curnow DH, Masarel JR, Cullen KJ, McCall MG. Xanthinuria discovered in population screening. Br Med J. 1971 Feb 13;1(5745):403. doi: 10.1136/bmj.1.5745.403-a. PMID: 5100380; PMCID: PMC1795030.	1971	1			1
Yamamoto T, Kario K, Suda M, Moriwaki Y, Takahashi S, Higashino K. A case of xanthinuria: a study on the metabolism of pyrazinamide and allopurinol. Jpn J Med. 1991 Sep-Oct;30(5):430-4. doi: 10.2169/internalmedicine1962.30.430. PMID: 1803043.	1991	1		1
Zhou Y, Zhang X, Ding R, Li Z, Hong Q, Wang Y, Zheng W, Geng X, Fan M, Cai G, Chen X, Wu D. Using Next-Generation Sequencing to Identify a Mutation in Human MCSU that is Responsible for Type II Xanthinuria. Cell Physiol Biochem. 2015;35(6):2412-21. doi: 10.1159/000374042. Epub 2015 Apr 24. PMID: 25967871.	2015	1		1
Stiburkova B, Krijt J, Vyletal P, Bartl J, Gerhatova E, Korinek M, Sebesta I. Novel mutations in xanthine dehydrogenase/oxidase cause severe hypouricemia: biochemical and molecular genetic analysis in two Czech families with xanthinuria type I. Clin Chim Acta. 2012 Jan 18;413(1-2):93-9. doi: 10.1016/j.cca.2011.08.038. Epub 2011 Sep 22. PMID: 21963464.	2011	2	2
Maynard J, Benson P. Hereditary xanthinuria in 2 Pakistani sisters: asymptomatic in one with beta-thalassemia but causing xanthine stone, obstructive uropathy and hypertension in the other. J Urol. 1988 Feb;139(2):338-9. doi: 10.1016/s0022-5347(17)42404-9. PMID: 3339736	1988	2			2
Stiburkova B, Pavelcova K, Petru L, Krijt J. Thiopurine-induced toxicity is associated with dysfunction variant of the human molybdenum cofactor sulfurase gene (xanthinuria type II). Toxicol Appl Pharmacol. 2018 Aug 15;353:102-108. doi: 10.1016/j.taap.2018.06.015. Epub 2018 Jun 20. PMID: 29935280.	2018	1		1
Shibutani Y, Ueo T, Yamamoto T, Takahashi S, Moriwaki Y, Higashino K. A case of classical xanthinuria (type 1) with diabetes mellitus and Hashimoto's thyroiditis. Clin Chim Acta. 1999 Jul;285(1-2):183-9. doi: 10.1016/s0009-8981(99)00070-4. PMID: 10481935.	1999	1	1
Sebesta I, Miyamoto D, Stiburkova B, Blahova S, Sato N, Nagata K, Okamoto K, Tsuruoka S, Ichida K. Modified forearm ischemic test in hypouricemic patients. Nucleosides Nucleotides Nucleic Acids. 2020;39(10-12):1432-1439. doi: 10.1080/15257770.2020.1750636. Epub 2020 Apr 20. PMID: 32312155.	2020	1			1
Peretz H, Naamati MS, Levartovsky D, Lagziel A, Shani E, Horn I, Shalev H, Landau D. Identification and characterization of the first mutation (Arg776Cys) in the C-terminal domain of the Human Molybdenum Cofactor Sulfurase (HMCS) associated with type II classical xanthinuria. Mol Genet Metab. 2007 May;91(1):23-9. doi: 10.1016/j.ymgme.2007.02.005. Epub 2007 Mar 23. PMID: 17368066.	2007	2		2
Mandal A, Khandelwal P, Geetha TS, Murugan S, Meena J, Jana M, Sinha A, Kumar R, Seth A, Hari P, Bagga A. Metabolic and Genetic Evaluation in Children with Nephrolithiasis. Indian J Pediatr. 2022 Dec;89(12):1243-1250. doi: 10.1007/s12098-022-04234-9. Epub 2022 Jul 11. PMID: 35819704.	2022	3			3
Boulieu R, Bory C, Baltassat P, Divry P. Hypoxanthine and xanthine concentrations determined by high performance liquid chromatography in biological fluids from patients with xanthinuria. Clin Chim Acta. 1984 Sep 15;142(1):83-9. doi: 10.1016/0009-8981(84)90103-7. PMID: 6478626.	1984	6			6
Ichida K, Yoshida M, Sakuma R, Hosoya T. Two siblings with classical xanthinuria type 1: significance of allopurinol loading test. Intern Med. 1998 Jan;37(1):77-82. doi: 10.2169/internalmedicine.37.77. PMID: 9510406.	1998	2	2
Sperling O, Liberman UA, Frank M, de Vries A. Xanthinuria: an additional case with demonstration of xanthine oxidase deficiency. Am J Clin Pathol. 1971 Mar;55(3):351-4. doi: 10.1093/ajcp/55.3.351. PMID: 5549903.	1971	1			1
Al-Eisa AA, Al-Hunayyan A, Gupta R. Pediatric urolithiasis in Kuwait. Int Urol Nephrol. 2002;33(1):3-6. doi: 10.1023/a:1014419830292. PMID: 12090336.	2002	4			4
Yamamoto T, Moriwaki Y, Shibutani Y, Matsui K, Ueo T, Takahashi S, Tsutsumi Z, Hada T. Human xanthine dehydrogenase cDNA sequence and protein in an atypical case of type I xanthinuria in comparison with normal subjects. Clin Chim Acta. 2001 Feb;304(1-2):153-8. doi: 10.1016/s0009-8981(00)00413-7. PMID: 11165212.	2001	1	1
Yamamoto T, Moriwaki Y, Takahashi S, Tsutsumi Z, Tuneyoshi K, Matsui K, Cheng J, Hada T. Identification of a new point mutation in the human molybdenum cofactor sulferase gene that is responsible for xanthinuria type II. Metabolism. 2003 Nov;52(11):1501-4. doi: 10.1016/s0026-0495(03)00272-5. PMID: 14624414.	2003	1		1
Castro-Mendoza HJ, Rapado A, De La Piedra C, Castrillo JM. Xanthinuria: the cause of hypouricemia in hepatic disease. Adv Exp Med Biol. 1980;122A:247-50. doi: 10.1007/978-1-4615-9140-5_40. PMID: 7424643.	1980	4			4
Pessano B, Davì S, La Brocca A, Leone L. Xantinuria ereditaria. Descrizione di un caso clinico [Hereditary xanthinuria. A clinical case report]. Minerva Med. 1989 May;80(5):507-9. Italian. PMID: 2747979.	1989	1			1
ENGELMAN K, WATTS RW, KLINENBERG JR, SJOERDSMA A, SEEGMILLER JE. CLINICAL, PHYSIOLOGICAL AND BIOCHEMICAL STUDIES OF A PATIENT WITH XANTHINURIA AND PHEOCHROMOCYTOMA. Am J Med. 1964 Dec;37:839-61. doi: 10.1016/0002-9343(64)90128-7. PMID: 14246087.	1964	1			1
Yamamoto T, Moriwaki Y, Suda M, Takahashi S, Hada T, Nanahoshi M, Agbedana EO, Higashino K. An immunoreactive xanthine oxidase protein-possessing xanthinuria and her family. Clin Chim Acta. 1992 Jun 15;208(1-2):93-8. doi: 10.1016/0009-8981(92)90025-l. PMID: 1638758.	1992	3			3
Frayha RA, Salti IS, Abu Haidar GI, al-Khalidi U, Hemady K. Hereditary xanthinuria and xanthine urolithiasis: an additional 3 cases. J Urol. 1973 May;109(5):871-3. doi: 10.1016/s0022-5347(17)60568-8. PMID: 4699688.	1973	3			3
Healey LA, Skeith MD, Simkin PA. Hypouricemia. An incidental finding indicating xanthinuria or defective reabsorption of uric acid. Arch Intern Med. 1974 Jul;134(1):46-7. doi: 10.1001/archinte.134.1.46. PMID: 4833931.	1974	2			2
Mitnick PD, Beck LH. Hypouricemia and malignant neoplasms. A new case of xanthinuria. Arch Intern Med. 1979 Oct;139(10):1186-7. PMID: 485757.	1979	1			1
Salti IS, Kattuah N, Alam S, Wehby V, Frayha R. The effect of allopurinol on oxypurine excretion in xanthinuria. J Rheumatol. 1976 Jun;3(2):201-4. PMID: 950637.	1976	1			1
Landaas S, Borch K, Aagaard E. A new case with hereditary xanthinuria: response to exercise. Clin Chim Acta. 1989 May 15;181(2):119-24. doi: 10.1016/0009-8981(89)90178-2. PMID: 2736776.	1989	1			1
Frayha RA, Salti IS, Arnaout A, Khatchadurian A, Uthman SM. Hereditary xanthinuria: report on three patients and short review of the literature. Nephron. 1977;19(6):328-32. doi: 10.1159/000180910. PMID: 927625.	1977	3			3
Sorensen LB, Tesar JT, Ellman MH, Colwell J. A new case of xanthinuria. Am J Med. 1972 Nov;53(5):690-2. doi: 10.1016/0002-9343(72)90164-7. PMID: 5079766.	1972	1			1
Fildes RD. Hereditary xanthinuria with severe urolithiasis occurring in infancy as renal tubular acidosis and hypercalciuria. J Pediatr. 1989 Aug;115(2):277-80. doi: 10.1016/s0022-3476(89)80083-6. PMID: 2754557	1989	1			1
Miyamoto D, Sato N, Nagata K, Sakai Y, Sugihara H, Ohashi Y, Stiburkova B, Sebesta I, Ichida K, Okamoto K. Analysis of Purine Metabolism to Elucidate the Pathogenesis of Acute Kidney Injury in Renal Hypouricemia. Biomedicines. 2022 Jul 2;10(7):1584. doi: 10.3390/biomedicines10071584. PMID: 35884889; PMCID: PMC9312704.	2022	1			1
Lagziel A, Levartovsky D, Sperling O, Ichida K, Peretz H. Polymorphic markers in the XDH gene as diagnostic tools for typing classical xanthinuria. Adv Exp Med Biol. 2000;486:83-6. doi: 10.1007/0-306-46843-3_16. PMID: 11783533.	2000	4			4
Kario K, Matsuo T, Nakao K. [An aged case of hereditary xanthinuria with xanthine urinary calculi]. Nihon Ronen Igakkai Zasshi. 1991 Jan;28(1):63-8. Japanese. doi: 10.3143/geriatrics.28.63. PMID: 2046168.	1991	1			1
Kojima T, Nishina T, Kitamura M, Hosoya T, Nishioka K. Biochemical studies on the purine metabolism of four cases with hereditary xanthinuria. Clin Chim Acta. 1984 Feb 28;137(2):189-98. doi: 10.1016/0009-8981(84)90179-7. PMID: 6423323.	1984	4			4
Umair M, Hussain SZ, Khan A, Murtaza B, Rehman OF, Nawaz M. Pure xanthine pediatric urolithiasis: A cause of acute renal failure. Urol Case Rep. 2020 Oct 1;34:101438. doi: 10.1016/j.eucr.2020.101438. PMID: 33083235; PMCID: PMC7552086.	2020	1			1
Sakamoto N, Yamamoto T, Moriwaki Y, Teranishi T, Toyoda M, Onishi Y, Kuroda S, Sakaguchi K, Fujisawa T, Maeda M, Hada T. Identification of a new point mutation in the human xanthine dehydrogenase gene responsible for a case of classical type I xanthinuria. Hum Genet. 2001 Apr;108(4):279-83. doi: 10.1007/s004390100477. PMID: 11379872.	2001	1	1
Parker R, Snedden W, Watts RW. The quantitative determination of hypoxanthine and xanthine ("oxypurines") in skeletal muscle from two patients with congenital xanthine oxidase deficiency (xanthinuria). Biochem J. 1970 Jan;116(2):317-8. doi: 10.1042/bj1160317. PMID: 5414104; PMCID: PMC1185362.	1970	2			2
Boussetta A, Karray A, Abida N, Jellouli M, Gargah T. Monogenic urinary lithiasis in Tunisian children: 25 years' experience of a referral center. Tunis Med. 2022 mai;100(5):410-415. PMID: 36206091; PMCID: PMC9552245.	2022	2			2
Kawachi M, Kono N, Mineo I, Yamada Y, Tarui S. Decreased xanthine oxidase activities and increased urinary oxypurines in heterozygotes for hereditary xanthinuria. Clin Chim Acta. 1990 Apr 30;188(2):137-46. doi: 10.1016/0009-8981(90)90158-o. PMID: 2379312.	1990	2			2
Amin R, Eid L, Edvardsson VO, Fairbanks L, Moudgil A. An unusual cause of pink diapers in an infant: Questions and Answers. Pediatr Nephrol. 2016 Apr;31(4):575, 577-80. doi: 10.1007/s00467-015-3072-z. Epub 2015 Apr 1. PMID: 25823987; PMCID: PMC4591217.	2015	1			1
Bradford MJ, Krakoff IH, Leeper R, Balis ME. Study of purine metabolism in a xanthinuric female. J Clin Invest. 1968 Jun;47(6):1325-32. doi: 10.1172/JCI105824. PMID: 5653212; PMCID: PMC297288.	1968	1			1
Morini PL, Bandinelli R, Curiel P. Ipouricemia e xantinuria. Osservazione di tre casi [Hypouricemia and xanthinuria. Observation of 3 cases]. Minerva Med. 1979 Mar 10;70(12):873-8. Italian. PMID: 431842.	1979	3			3
Curiel P, Bandinelli R. Pregnancy in a woman with xanthinuria: study of amniotic fluid uric acid. Am J Obstet Gynecol. 1979 Jul 15;134(6):721-2. doi: 10.1016/0002-9378(79)90661-6. PMID: 463967.	1979	1			1
Kiss A, Barényi M, Csontai A. Xanthine stone in the urinary bladder of a male child. Urol Int. 1999;63(4):242-4. doi: 10.1159/000030458. PMID: 10743702.	1999	1			1
Uzan S, Beaufils M, Ragot J, Brault D, Donsimoni R. Two successive pregnancies in a woman with xanthinuria: unexpected increase in serum uric acid levels. J Perinat Med. 1980;8(6):284-7. doi: 10.1515/jpme.1980.8.6.284. PMID: 7452437.	1980	1			1
Chalmers RA, Watts RW, Bitensky L, Chayen J. Microscopic studies on crystals in skeletal muscle from two cases of xanthinuria. J Pathol. 1969 Sep;99(1):45-56. doi: 10.1002/path.1710990107. PMID: 4902314.	1969	2			2
Badertscher E, Robson WL, Leung AK, Trevenen CL. Xanthine calculi presenting at 1 month of age. Eur J Pediatr. 1993 Mar;152(3):252-4. doi: 10.1007/BF01956156. PMID: 8444255.	1993	1			1
Chalmers RA, Parker R, Simmonds HA, Snedden W, Watts RW. The conversion of 4-hydroxypyrazolo[3,4-d]pyrimidine (allopurinol) into 4,6-dihroxypyrazolo[3,4-d]pyrimidine (Oxipurinol) in vivo in the absence of xanthine-oxen oxidoreductase. Biochem J. 1969 May;112(4):527-32. doi: 10.1042/bj1120527. PMID: 5801674; PMCID: PMC1187743.	1969	1			1
Kono H, Hosoya T, Kodoma K, Matsumoto A, Oda Y, Ogura Y, Sakai S, Miyahara T. [Two cases of xanthinuria in brothers]. Nihon Naika Gakkai Zasshi. 1984 Jan;73(1):33-8. Japanese. PMID: 6726035.	1984	2			2
Kutter D, Humbel R, Bisdorff J. Biochemische Untersuchungen bei einem typischen Fall von Xanthinurie [Biochemical studies in a typical case of xanthinuria]. Dtsch Med Wochenschr. 1970 Jun 5;95(23):1269-70. German. doi: 10.1055/s-0028-1108629. PMID: 5419825.	1970	1			1
Terhorst B. Xanthinsteine und Xanthinurie. Einkasuistischer Beitrag [Xanthine stones and xanthinuria. Case report]. Z Urol Nephrol. 1969 Jan;62(1):37-44. German. PMID: 5384957.	1969	1			1
Kawachi M, Kono N, Mineo I, Hara N, Himeno S, Yamada Y, Kiyokawa H, Yamasaki T, Wang YL, Kuwajima M, et al. Family study of hereditary xanthinuria--decreased duodenal xanthine oxidase activity and increased urinary excretion of xanthine and hypoxanthine in heterozygotes. Adv Exp Med Biol. 1989;253A:93-6. doi: 10.1007/978-1-4684-5673-8_14. PMID: 2624237.	1989	2			2
de Voogt HJ, van de Kamp JJ, van Gelderen HH, Bernini LF, Boogaart AM. Een xanthinesteen bij een kind met xanthinurie; enkele beschouwingen over een zeldzame "inborn error of metabolism" [A xanthine calculus in a child with xanthinuria. Notes on a rare inborn error of metabolism]. Ned Tijdschr Geneeskd. 1973 Jun 30;117(26):976-9. Dutch. PMID: 4784348.	1973	1			1
Sastre Pascual JF, Roca Villanueva B, Arenas Jiménez MD, Mengual Alarte MJ, Zamora Navarro S, Boronat Botella M, Arenas Adarve M. Ausencia total de actividad de la xantino-oxidasa. A propósito de dos casos de incidencia no familiar de xantinuria [The total absence of xanthine oxidase activity. Apropos 2 cases of the nonfamilial incidence of xanthinuria]. An Med Interna. 1991 Apr;8(4):181-4. Spani…	1991	2			2
Temperville B, Godin M, Dubois D, Fillastre JP. A propos de trois observations de xanthinurie familiale: revue de la littérature [Three cases of hereditary xanthinuria: review of the literature (author's transl)]. Sem Hop. 1979 Dec 8-15;55(41-42):1899-902. French. PMID: 231309.	1979	3			3
Casas E, Serrano C, Daimiel E, Michán A, Mateos F, García Puig J. Prevalencia, fisiopatología y procesos asociados a hipouricemia en una población hospitalaria: análisis de 27.987 determinaciones analíticas [Prevalence, physiopathology and processes associated with hypouricemia in a hospitalized population: analysis of 27,987 analytic determinations]. Rev Clin Esp. 1990 Mar;186(5):211-5. Spanish.…	1990	1			1
Kawachi M, Kono N, Mineo I, Hara N, Yamada Y, Kiyokawa H, Himeno S, Tarui S, Miyazaki T. [A family of hereditary xanthinuria: two siblings with peptic ulcer and hypouricemia due to xanthine oxidase deficiency, and a heterozygote (father) with gout]. Nihon Naika Gakkai Zasshi. 1988 Jan;77(1):47-52. Japanese. doi: 10.2169/naika.77.47. PMID: 3373096.	1988	2			2
Kitamura T, Kawamura T, Kitagawa R, Ogawa A. [Xanthine stone and xanthinuria associated with retrocaval ureter: Report of a case and a review of the literature (author's transl)]. Nihon Hinyokika Gakkai Zasshi. 1976 Aug;67(8):670-6. Japanese. doi: 10.5980/jpnjurol1928.67.8_670. PMID: 988411.	1976	1			1
Yamamoto T, Higashino K, Kono N, Kawachi M, Nanahoshi M, Takahashi S, Suda M, Hada T. Metabolism of pyrazinamide and allopurinol in hereditary xanthine oxidase deficiency. Clin Chim Acta. 1989 Feb 28;180(2):169-75. doi: 10.1016/0009-8981(89)90348-3. PMID: 2731378.	1989	3			3
Srivastava RN, Hussainy MA, Goel RG, Rose GA. Bladder stone disease in children in Afghanistan. Br J Urol. 1986 Aug;58(4):374-7. doi: 10.1111/j.1464-410x.1986.tb09088.x. PMID: 3756404.	1986	1			1
Kheradpir MH, Bodaghi E. Childhood urolithiasis in Iran with special reference to staghorn calculi. Urol Int. 1990;45(2):99-103. doi: 10.1159/000281679. PMID: 2330666.	1990	3			3
Kario K, Matsuo T, Tankawa H. Xanthine urolithiasis: ultrastructure analysis of renal and bladder calculi. Int Urol Nephrol. 1991;23(4):317-23. doi: 10.1007/BF02549601. PMID: 1938226.	1991	1			1
Bradbury MG, Henderson M, Brocklebank JT, Simmonds HA. Acute renal failure due to xanthine stones. Pediatr Nephrol. 1995 Aug;9(4):476-7. doi: 10.1007/BF00866732. PMID: 7577413.	1995	1			1
Brault D, Etienne J, Ragot J, Yonger P, Laruelle P. Déficit en xanthine-oxydase: dépistage systématique par le dosage des oxypurines urinaires. Deux nouveaux cas [Routine urinary oxypurine assays for the detection of xanthine-oxidase deficiency (author's transl)]. Nouv Presse Med. 1982 Mar 27;11(14):1059-61. French. PMID: 7079120.	1982	2			2
Frankenschmidt A, Pohl M, Zimmerhackl LB, Sommerkamp H. Ureteral xanthine calculus and aberrant umbilical artery causing ureteral obstruction. Urol Int. 1997;58(3):189-91. doi: 10.1159/000282980. PMID: 9188142.	1997	1			1
	Total	186	33	17	136
